# Supplementary material for: The Contribution of Surrounding Margins in the Promotion of Natural Enemies in Mediterranean Apple Orchards
Source: Insects. 2019 May 23;10(5):148. doi: 10.3390/insects10050148 (PMC6572432; doi:10.3390/insects10050148)
Supplement: Supplementary file 1 [file insects-10-00148-s001.zip]

Archive with 1 entries (1 files):
- insects-487834-supplementary.xlsx
