# Supplementary material for: The Contribution of Surrounding Margins in the Promotion of Natural Enemies in Mediterranean Apple Orchards
Source: Insects. 2019 May 23;10(5):148. doi: 10.3390/insects10050148 (PMC6572432; doi:10.3390/insects10050148)
Supplement: Supplementary file 1 [file insects-10-00148-s001.zip › insects-487834-supplementary.xlsx]

## Sheet: Table S1
Table S1: Apple orchards surveyed in 2015 and 2016: locality, coordinates (UTM), year of planting and apple cultivars.
Orchard identification	Years of assessment	Locality	Coordinates (UTM) Zone 31	Year of planting	Cultivars
E1	2015 & 2016	Bell-lloc d’Urgell	X: 313035.23	2001	Galaxy, Granny & Fuji
			Y: 4612352.66
E3	2015 & 2016	Mollerussa	X: 322816.55	1997	Golden & Granny
			Y: 4609153.69
E4	2015	Lleida	X: 294761.98	1999	Gala & Golden Supreme
			Y: 4611459.40
E5	2015 & 2016	Vilanova de Segrià	X: 301159.08	2000	Fuji & Gala
			Y: 4620927.25
E6	2016	Vilanova de Segrià	X: 301708.90	2012	Gala & Golden
			Y: 4621206.98

## Sheet: Table S2
Table S2: Blooming period and percentage of plant coverage of the species present in the flower margin in 2015.
			Blooming period									Coverage
Orchard	Family	Plant species	2019-04-25	2019-05-09	2019-05-23	2019-06-06	2019-06-20	2019-07-04	2019-07-18	2019-08-07	2019-08-29	2019-04-25	2019-05-09	2019-05-23	2019-06-06	2019-06-20	2019-07-04	2019-07-18	2019-08-07	2019-08-29	Total
E1	Asteraceae	Achillea millefolium L.										18	87.5	87.5	87.5	87.5	87.5	87.5	87.5	87.5	79.7778
	Brassicaceae	Lobularia maritima L.										23	87.5	87.5	87.5	87.5	87.5	69.125	57.875	34.25	69.0833
		Moricandia arvensis L.										18	87.5	87.5	81.375	87.5	87.5	87.5	69	48.5	72.7083
		Sinapis alba L.										33	87.5	81.375	81.375	69.125	18	5.5	8.625	1.75	42.9167
E3	Asteraceae	Achillea millefolium L.										18	87.5	87.5	87.5	87.5	87.5	87.5	87.5	87.5	79.5571
	Brassicaceae	Lobularia maritima L.										18	87.5	87.5	81.375	87.5	75.25	75.125	50.375	19.875	64.7222
		Moricandia arvensis L.										18	87.5	87.5	87.5	87.5	87.5	87.5	87.5	50.5	75.6667
		Sinapis alba L.										33	87.5	87.5	87.5	69.125	75.25	38	38	14.875	58.9722
E4	Asteraceae	Achillea millefolium L.										70.125	87.5	87.5	87.5	87.5	87.5	87.5	87.5	87.5	85.5694
	Brassicaceae	Lobularia maritima L.										87.5	87.5	87.5	87.5	87.5	69.125	0	26.125	18	61.1944
		Moricandia arvensis L.										87.5	87.5	87.5	87.5	87.5	87.5	81.375	34.25	70.125	78.9722
		Sinapis alba L.										87.5	87.5	87.5	69.125	81.375	81.375	0	18	24.875	59.6944
E5	Asteraceae	Achillea millefolium L.										87.5	87.5	87.5	87.5	87.5	87.5	87.5	87.5	87.5	87.5
	Brassicaceae	Lobularia maritima L.										87.5	87.5	87.5	87.5	81.375	75.25	69	75.125	75.25	80.6667
		Moricandia arvensis L.										87.5	87.5	87.5	43.75	87.5	87.5	87.5	87.5	87.5	82.6389
		Sinapis alba L.										69.125	69.125	87.5	87.5	81.375	81.375	44.25	2.75	2.75	57.5857
Grand Total												52.7031	86.3516	87.1111	82.3889	84.0547	78.9453	62.1797	56.5703	49.8906	71.0854

## Sheet: Table S3
Table S3: Blooming period and percentage of plant coverage of the species present in the control margin in 2015.
			Blooming period									Average percentage of cover
Orchard	Family	Plant species	2019-04-25	2019-05-09	2019-05-23	2019-06-06	2019-06-20	2019-07-04	2019-07-18	2019-08-07	2019-08-29	2019-04-25	2019-05-09	2019-05-23	2019-06-06	2019-06-20	2019-07-04	2019-07-18	2019-08-07	2019-08-29	Total
E1	Apiaceae	Torilis arvensis (Huds.) Link												5.5	5.5	18					9.66667
	Apiaceae Total													5.5	5.5	18					9.66667
	Asteraceae	Carduus tenuiflorus Curtis										5.5	41.1667	37	34.125	27.1667	37	35.3333	40.5	34.25	34.3542
		Conyza sp.																	5.5	11.75	9.66667
		Dittrichia viscosa (L.) Greuter																21.75	18		20.5
		Lactuca serriola L.												5.5		5.5	3	11.75	3.83333	3	5.29167
		Sonchus sp.												5.5		18					11.75
	Asteraceae Total											5.5	41.1667	24.4	34.125	18.4167	23.4	24.7143	16.5714	16.3333	22.7727
	Brassicaceae	Diplotaxis erucoides (L.) DC.										38	18								28
	Brassicaceae Total											38	18								28
	Convolvulaceae	Convolvulus arvensis L.																0.5	0.5	0.5	0.5
	Convolvulaceae Total																	0.5	0.5	0.5	0.5
	Dipsacaceae	Scabiosa atropurpurea L.															5.5				5.5
	Dipsacaceae Total																5.5				5.5
	Geraniaceae	Erodium sp.														5.5				0.5	3
	Geraniaceae Total															5.5				0.5	3
	Gramineae	Gramineae										3	8.83333	8.625	21.75	8.625	0.5	8	9.66667	10.5	7.93056
	Gramineae Total											3	8.83333	8.625	21.75	8.625	0.5	8	9.66667	10.5	7.93056
	Papaveraceae	Papaver rhoeas L.										0.5									0.5
	Papaveraceae Total											0.5									0.5
	Plantaginaceae	Plantago coronopus L.											38	31.3333	34.25	31.3333	20.5		13.8333	11.75	26.375
		Plantago lanceolata L.										0.5			18	5.5	0.5	5.5	5.5		5.91667
	Plantaginaceae Total											0.5	38	31.3333	31	24.875	15.5	5.5	11.75	11.75	21.6538
E1 Total												7.64286	22.1923	19.6923	28.375	16.75	15.4583	16.9167	12.8333	11	16.4426
E3	Amaranthaceae	Amaranthus sp.																		0.5	0.5
	Amaranthaceae Total																			0.5	0.5
	Apiaceae	Torilis arvensis (Huds.) Link												5.5	5.5	5.5					5.5
	Apiaceae Total													5.5	5.5	5.5					5.5
	Asteraceae	Sonchus sp.											0.5	5.5	9.25	18	18	5.5			9.42857
		Taraxacum officinale (L.) Weber												5.5							5.5
	Asteraceae Total												0.5	5.5	9.25	18	18	5.5			8.9375
	Chenopodiaceae	Beta vulgaris L.													18			0.5	5.5	5.5	7.375
		Chenopodium sp.																	18	3	8
	Chenopodiaceae Total														18			0.5	11.75	3.83333	7.64286
	Convolvulaceae	Convolvulus arvensis L.										5.5	5.5	11.75	28	18	28	28	18.8333	24.6667	20.5
	Convolvulaceae Total											5.5	5.5	11.75	28	18	28	28	18.8333	24.6667	20.5
	Gramineae	Gramineae										39.6111	37.2273	45.8571	45.3571	23.6818	26.8889	48.9286	30.1667	23.875	34.7692
	Gramineae Total											39.6111	37.2273	45.8571	45.3571	23.6818	26.8889	48.9286	30.1667	23.875	34.7692
	Lamiaceae	Lamium sp.																		0.5	0.5
	Lamiaceae Total																			0.5	0.5
	Malvaceae	Malva sylvestris L.																		0.5	0.5
	Malvaceae Total																			0.5	0.5
	Plantaginaceae	Plantago lanceolata L.													0.5	5.5	5.5	5.5	0.5	0.5	3
	Plantaginaceae Total														0.5	5.5	5.5	5.5	0.5	0.5	3
	Rubiaceae	Rubia tinctorum L.										3									3
	Rubiaceae Total											3									3
	Scrophulariaceae	Veronica sp.										5.5									5.5
	Scrophulariaceae Total											5.5									5.5
E3 Total												28.7308	31.9615	30.0833	29.7143	20.3438	24.7308	34.1667	23.4667	15.4722	25.8214
E4	Apiaceae	Foeniculum vulgare Mill.										0.5	0.5	5.5	5.5		0.5				2.5
		Torilis arvensis (Huds.) Link										3		18							8
	Apiaceae Total											2.16667	0.5	11.75	5.5		0.5				4.5625
	Asteraceae	Calendula arvensis (Vaill.) L.															5.5				5.5
		Carduus tenuiflorus Curtis												5.5							5.5
		Conyza sp.													5.5		5.5				5.5
		Lactuca serriola L.										0.5	0.5	5.5	5.5	5.5	3	5.5			3.83333
		Picris sp.													5.5	5.5	18	0.5			7
		Sonchus sp.										9.25	9.25	5.5	5.5						7.64286
	Asteraceae Total											6.33333	4.875	5.5	5.5	5.5	7	3			5.58929
	Brassicaceae	Cardaria draba L.										0.5									0.5
	Brassicaceae Total											0.5									0.5
	Chenopodiaceae	Beta vulgaris L.										18	18		18						18
		Chenopodium sp.											0.5	5.5	5.5	5.5	0.5	3	5.5	18	5.25
	Chenopodiaceae Total											18	9.25	5.5	11.75	5.5	0.5	3	5.5	18	8.19231
	Convolvulaceae	Convolvulus arvensis L.										0.5	5.5	5.5		5.5		0.5		3	3
	Convolvulaceae Total											0.5	5.5	5.5		5.5		0.5		3	3
	Euphorbiaceae	Euphorbia sp.										0.5	0.5								0.5
	Euphorbiaceae Total											0.5	0.5								0.5
	Fabaceae	Medicago sativa L.										0.5	0.5	5.5	5.5	18	0.5	5.5	5.5	5.5	5.22222
		Trifolium pratense L.														5.5				0.5	3
		Trifolium repens L.												5.5	5.5						5.5
		Vicia sativa L.										5.5									5.5
	Fabaceae Total											3	0.5	5.5	5.5	11.75	0.5	5.5	5.5	3	4.96429
	Geraniaceae	Erodium sp.												5.5							5.5
	Geraniaceae Total													5.5							5.5
	Gramineae	Gramineae										31.8889	37.6875	28.4545	17.375	21.1818	23.9091	26.5556	25.5	38.1875	27.0632
	Gramineae Total											31.8889	37.6875	28.4545	17.375	21.1818	23.9091	26.5556	25.5	38.1875	27.0632
	Malvaceae	Malva sylvestris L.																	5.5	0.5	3
	Malvaceae Total																		5.5	0.5	3
	Primulaceae	Anagallis arvensis L.												5.5	5.5		5.5				5.5
	Primulaceae Total													5.5	5.5		5.5				5.5
	Rosaceae	Potentilla reptans L.												18	5.5	5.5	5.5	0.5	11.75	12.1667	10.2727
		Rubus ulmifolius Schott										0.5	0.5	5.5	18	18	18	9.25	18	3.83333	9.07143
	Rosaceae Total											0.5	0.5	13.8333	11.75	11.75	11.75	6.33333	14.875	8	9.6
	Scrophulariaceae	Veronica sp.										5.5		5.5							5.5
	Scrophulariaceae Total											5.5		5.5							5.5
E4 Total												13.8	17.375	15.8571	11.9423	15.375	14.9318	15.3333	17.8438	19.2	15.5308
E5	Apiaceae	Torilis arvensis (Huds.) Link													5.5						5.5
	Apiaceae Total														5.5						5.5
	Asteraceae	Anacyclus clavatus (Desf.) Pers.											5.5	11.75	9.25	11.75	18	18		5.5	11.25
		Carduus tenuiflorus Curtis										18	18	5.5	3	18	5.5	5.5		0.5	8.25
		Lactuca serriola L.												5.5	3	18	11.75	9.25	18	9.25	9.81818
		Picris sp.										0.5	5.5		5.5	5.5	18	5.5			6.75
		Sonchus sp.												5.5		5.5					5.5
	Asteraceae Total											9.25	9.66667	7.58333	5.14286	11.75	13	9.5	18	6.125	9.08974
	Brassicaceae	Cardaria draba L.										11.75	11.75	5.5							10.5
	Brassicaceae Total											11.75	11.75	5.5							10.5
	Convolvulaceae	Convolvulus arvensis L.												5.5	2.16667	11.75	18	18	9.66667	0.5	7.64286
	Convolvulaceae Total													5.5	2.16667	11.75	18	18	9.66667	0.5	7.64286
	Equisetaceae	Equisetum sp.											5.5	5.5	8.625	23	23	14.875	19.875	18.625	15.5
	Equisetaceae Total												5.5	5.5	8.625	23	23	14.875	19.875	18.625	15.5
	Fabaceae	Trifolium repens L.												18							18
		Vicia sativa L.										5.5	5.5								5.5
	Fabaceae Total											5.5	5.5	18							8.625
	Gramineae	Gramineae										22.95	21.6111	14.8182	17.7222	9.66667	21.9286	16.2143	8.9375	17.375	17.0933
	Gramineae Total											22.95	21.6111	14.8182	17.7222	9.66667	21.9286	16.2143	8.9375	17.375	17.0933
	Malvaceae	Malva sylvestris L.										18	18		18	9.25	19.25	38	18	18	18.5
	Malvaceae Total											18	18		18	9.25	19.25	38	18	18	18.5
	Primulaceae	Anagallis arvensis L.										19.25									19.25
	Primulaceae Total											19.25									19.25
	Rosaceae	Potentilla reptans L.											5.5	38	18	18	18	18	18	18	18.9375
		Rubus ulmifolius Schott										31.75	40.5	5.5	9.66667	20.5	20.5	13.8333	14.875	7.375	16.8462
	Rosaceae Total											31.75	28.8333	16.3333	11.75	19.875	19.875	14.875	15.5	9.5	17.3382
E5 Total												19.85	16.9773	11.2143	10.5862	14.25	19.413	15.2727	13.3409	12.6875	14.5514
Grand Total												16.9792	20.9559	16.9753	16.963	16.3553	18.3143	19.1406	16.5221	14.7013	17.3546

## Sheet: Table S4
Table S4: Level of identification, location, developmental stage of the arthropods found in the samplings and type of statistical analysis.
Type of sampling	Location of the identification	Order	Family (*Infraorder)	Level of identification	Developmental stage found/identified	Identification observations	GLM (global analysis)		GLM (weekly analysis)		Description of the natural enemies found in the aphid colonies		Correlations between margins		Correlations between RAA colonies and margins		Correlations between WAA colonies and margins
							Used for the analysis?	Grouping	Used for the analysis?	Grouping	Used for the analysis?	Grouping	Used for the analysis?	Grouping	Used for the analysis?	Grouping	Used for the analysis?	Grouping
Visual observations	Field	Diptera	Syrphidae	Family	Adults		Yes	Syrphidae	Yes	Syrphidae	No		Yes	Syrphidae	Yes	Syrphidae	Yes	Syrphidae
Beating tray samplings	Field	Araneae	-	Order	Immatures and adults		Yes	Araneae	Yes	Predators	No		Yes	Predators	Yes	Predators	Yes	Predators
		Thysanoptera	Aeolothripidae	Family	Immatures and adults		Yes	Predatory Thysanoptera	Yes	Predators	No		Yes	Predators	Yes	Predators	Yes	Predators
			Non-Aeolothripidae families	Family	Immatures and adults		Yes	Phytophagous insects	Yes	Phytophagous insects	No		Yes	Phytophagous insects	Yes	Phytophagous insects	Yes	Phytophagous insects
		Coleoptera	Coccinellidae	Family	Immatures and adults		Yes	Predatory Coleoptera	Yes	Predators	No		Yes	Predators	Yes	Predators	Yes	Predators
			Staphilinidae	Family	Adults		Yes	Predatory Coleoptera	Yes	Predators	No		Yes	Predators	Yes	Predators	Yes	Predators
			Carabidae	Family	Adults		Yes	Predatory Coleoptera	Yes	Predators	No		Yes	Predators	Yes	Predators	Yes	Predators
			Cantaridae	Family	Adults		Yes	Predatory Coleoptera	Yes	Predators	No		Yes	Predators	Yes	Predators	Yes	Predators
		Heteroptera	Miridae	Family	Immatures and adults		Yes	Predatory Heteroptera	Yes	Predators	No		Yes	Predators	Yes	Predators	Yes	Predators
			Nabidae	Family	Immatures and adults		Yes	Predatory Heteroptera	Yes	Predators	No		Yes	Predators	Yes	Predators	Yes	Predators
			Anthocoridae	Family	Immatures and adults		Yes	Predatory Heteroptera	Yes	Predators	No		Yes	Predators	Yes	Predators	Yes	Predators
			Pentatomidae	Family	Immatures and adults		Yes	Phytophagous insects	Yes	Phytophagous insects	No		Yes	Phytophagous insects	Yes	Phytophagous insects	Yes	Phytophagous insects
			Lygaeidae	Family	Immatures and adults		Yes	Phytophagous insects	Yes	Phytophagous insects	No		Yes	Phytophagous insects	Yes	Phytophagous insects	Yes	Phytophagous insects
		Neuroptera	Chrysopidae	Family	Immatures and adults		Yes	Other predators	Yes	Predators	No		Yes	Predators	Yes	Predators	Yes	Predators
		Diptera	Cecidomyiidae	Family	Immatures and adults		Yes	Other predators	Yes	Predators	No		Yes	Predators	Yes	Predators	Yes	Predators
			Syrphidae	Family	Immatures		Yes	Ohter predators	Yes	Predators	No		Yes	Predators	Yes	Predators	Yes	Predators
		Trombidiformes	Trombidiidae	Family	Immatures and adults		Yes	Other predators	Yes	Predators	No		Yes	Predators	Yes	Predators	Yes	Predators
		Dermaptera	Forficulidae	Family	Immatures and adults		Yes	Other predators	Yes	Predators	No		Yes	Predators	Yes	Predators	Yes	Predators
		Hemiptera	Aphididae	Family	Immatures and adults		Yes	Phytophagous insects	Yes	Phytophagous insects	No		Yes	Phytophagous insects	Yes	Phytophagous insects	Yes	Phytophagous insects
		Hymenoptera	Parasitica*	Infraorder (Ichneumonoidea + Chalcidoidea)	Immatures (mummies) and adults		Yes	Parasitoids	Yes	Parasitoids	No		Yes	Parasitoids	Yes	Parasitoids	Yes	Parasitoids
RAA colonies	Field + Laboratory	Dermaptera	Forficulidae	Family	Immatures and adults		No		No		Yes	Other predators	No		Yes	Non-Syrphidae predators	No
		Araneae	-	Order	Immatures and adults		No		No		Yes	Ohter predators	No		Yes	Non-Syrphidae predators	No
		Coleoptera	Coccinellidae	Family	Immatures and adults		No		No		Yes	Ohter predators	No		Yes	Non-Syrphidae predators	No
		Neuroptera	Chrysopidae	Family	Immatures and adults		No		No		Yes	Ohter predators	No		Yes	Non-Syrphidae predators	No
		Heteroptera	Miridae	Family	Immatures and adults		No		No		Yes	Ohter predators	No		Yes	Non-Syrphidae predators	No
		Diptera	Cecidomyiidae	Family	Immatures and adults		No		No		Yes	Other predators	No		Yes	Non-Syrphidae predators	No
			Syrphidae	Family	Immatures and adults		No		No		Yes	Syrphidae	No		Yes	Syrphidae	No
		Hemiptera	Aphididae	Species (Dysaphis plantaginea)	Immatures and adults		No		No		Yes	RAA	No		Yes	-	No
		Hymenoptera	Parasitica*	Infraorder (Ichneumonoidea + Chalcidoidea)**	Immatures (mummies) and adults	Only Ichneumonoidea found	No		No		Yes	Parasitoids	No		Yes	Parasitoids	No
WAA colonies	Field + Laboratory	Coleoptera	Coccinellidae	Family	Immatures and adults		No		No		Yes	Ohter predators	No		No		Yes	Predators
		Heteroptera	Miridae	Family	Immatures and adults		No		No		Yes	Ohter predators	No		No		Yes	Predators
		Hemiptera	Aphididae	Species (Dysaphis plantaginea)	Immatures and adults		No		No		Yes	WAA	No		No		Yes	-
		Hymenoptera	Aphelinus mali	Species	Immatures and adults	Only A mali found	No		No		Yes	Parasitoids (A.mali)	No		No		Yes	Parasitoids
** A sample of 16 individuals was identified to the lowest taxon possible (species or genera) with taxonomic keys

## Sheet: Table S5
Table S5: Tests statistics (F-value (F)) and p (likelihood ratio) for the interaction between treatments (Year*Treatment) and Year for the number of: adult hoverflies, predators, parasitoids and phytophagous insects.
		VO		BTS
		Adult hoverflies		All predators		Parasitoid wasps		Phytophagous insects
		F1,12	p	F1,12	p	F1,12	p	F1,12	p
Year*Treatment	2019-04-11	2.9772	0.1211	0.3688	0.558	0.1537	0.7058	0.0555	0.8194
	2019-04-25	2.9945	0.1195	1.3209	0.2787	0.2181	0.66	1.5594	0.2453
	2019-05-09	3.3827	0.0966	0.2922	0.6013	1.7158	0.2237	0.0136	0.9101
	2019-05-23	1.594	0.2395	0.0663	0.802	2.0409	0.1938	0.3718	0.5582
	2019-06-06	14.0703	0.0056	10.7586	0.011	1.9697	0.198	0.5375	0.4899
	2019-06-20	0.3167	0.5912	7.3699	0.0292	0.335	0.5768	0.4238	0.5312
	2019-07-04	0.2556	0.6266	0.2759	0.6115	2.1307	0.1754	0.6282	0.45
	2019-07-18	0.4003	0.5419	0.2388	0.6372	0.0125	0.9142	0.0287	0.8695
	2019-08-01	2.5055	0.1493	1.2569	0.2913	0.5264	0.4913	12.5304	0.0082
	2019-08-15	0.5638	0.4717	0.1128	0.7457	3.9167	0.0807	0.1668	0.6933
	2019-08-29	0.3242	0.5831	0.7034	0.4254	2.7395	0.1376	5.764	0.0459
	2019-09-12	0.5458	0.4793	0.3267	0.5813	1.9278	0.2005	0.8281	0.3896
Year	2019-04-11	1.3692	0.2672	1.8898	0.1978	5.4858	0.0415	0	0.9956
	2019-04-25	6.3754	0.0286	0.3012	0.5944	0.0161	0.902	0.223	0.6464
	2019-05-09	0.0093	0.9248	1.4972	0.2466	3.4863	0.0895	0.3998	0.5407
	2019-05-23	0.0119	0.9153	0.0001	0.9933	1.434	0.2579	1.0749	0.3248
	2019-06-06	5.7596	0.0403	1.9212	0.1939	0.0026	0.96	4.3686	0.0637
	2019-06-20	0.3648	0.5594	1.9929	0.1881	0.4961	0.4958	0.5592	0.4701
	2019-07-04	0.064	0.8051	0.9973	0.339	13.4756	0.004	2.077	0.1807
	2019-07-18	0.5113	0.4901	2.1563	0.1712	0.9006	0.3657	0.5944	0.4583
	2019-08-01	0.5716	0.466	0.0348	0.8555	2.749	0.1293	0.0014	0.9714
	2019-08-15	1.6739	0.2223	15.0476	0.0041	3.896	0.0751	19.3603	0.0016
	2019-08-29	0.0006	0.9808	4.0658	0.071	0.2687	0.6154	5.2954	0.0466
	2019-09-12	1.1993	0.2977	1.6953	0.2192	0.3227	0.5816	1.0773	0.3263
*Significant p values (p<0.05) are shown in bold.
